# Supplementary material for: Correction: Human bone marrow harbors cells with neural crest-associated characteristics like human adipose and dermis tissues
Source: PLoS One. 2021 Sep 28;16(9):e0256484. doi: 10.1371/journal.pone.0256484 (PMC8478174; doi:10.1371/journal.pone.0256484)
Supplement: S1 File — (ZIP) [file pone.0256484.s003.zip]

Archive with 12 entries (12 files):
- S1 File/Figure 1A.tif
- S1 File/Figure 1B.tif
- S1 File/Figure 1C.tif
- S1 File/Figure 1D.tif
- S1 File/Figure 1E.tif
- S1 File/Figure 1F.tif
- S1 File/Figure 1G.tif
- S1 File/Figure 1H.tif
- S1 File/Figure 1I.tif
- S1 File/Figure 1J.tif
- S1 File/Figure 1K.tif
- S1 File/Figure 1L.tif
