# Supplementary material for: Correction: Human bone marrow harbors cells with neural crest-associated characteristics like human adipose and dermis tissues
Source: PLoS One. 2021 Sep 28;16(9):e0256484. doi: 10.1371/journal.pone.0256484 (PMC8478174; doi:10.1371/journal.pone.0256484)
Supplement: S2 File — (ZIP) [file pone.0256484.s004.zip]

Archive with 11 entries (11 files):
- S2 File/Figure 6A C COSTE.tif
- S2 File/Figure 6B C COSTE.TIF
- S2 File/Figure 6C C Coste.tiff
- S2 File/Figure 6D C COSTE.TIF
- S2 File/Figure 6E C Coste.tif
- S2 File/Figure 6F C Coste.TIF
- S2 File/Figure 6I ATSC Chondro replacement.jpg
- S2 File/Figure 6I C Coste.tif
- S2 File/Figure 6J BMSC Chondro replacement.jpg
- S2 File/Figure 6J C Coste .tif
- S2 File/Figure 6K C Coste.tif
