# Supplementary material for: Correction: Human bone marrow harbors cells with neural crest-associated characteristics like human adipose and dermis tissues
Source: PLoS One. 2021 Sep 28;16(9):e0256484. doi: 10.1371/journal.pone.0256484 (PMC8478174; doi:10.1371/journal.pone.0256484)
Supplement: S3 File — (ZIP) [file pone.0256484.s005.zip]

Archive with 4 entries (4 files):
- S3 File/Figure 6G C Coste.pzfx
- S3 File/Figure 6H C Coste.pzfx
- S3 File/Figure 6L C Coste.pzfx
- S3 File/Figure 6M C Coste.pzfx
