# Supplementary material for: Correction: Human bone marrow harbors cells with neural crest-associated characteristics like human adipose and dermis tissues
Source: PLoS One. 2021 Sep 28;16(9):e0256484. doi: 10.1371/journal.pone.0256484 (PMC8478174; doi:10.1371/journal.pone.0256484)
Supplement: S4 File — (ZIP) [file pone.0256484.s006.zip]

Archive with 15 entries (15 files):
- S4 File/Figure S2A C Coste.tif
- S4 File/Figure S2B C Coste.tif
- S4 File/Figure S2C C Coste.tif
- S4 File/Figure S2D C Coste.tif
- S4 File/Figure S2E C Coste.tif
- S4 File/Figure S2F C Coste.tif
- S4 File/Figure S2G C Coste.tif
- S4 File/Figure S2H C Coste.tif
- S4 File/Figure S2I C Coste.tif
- S4 File/Figure S2J C Coste.tif
- S4 File/Figure S2K C Coste.tif
- S4 File/Figure S2L C Coste.tif
- S4 File/Figure S2M C Coste.tif
- S4 File/Figure S2N C Coste.tif
- S4 File/Figure S2O C Coste.tif
