# Supplementary material for: Correction: Human bone marrow harbors cells with neural crest-associated characteristics like human adipose and dermis tissues
Source: PLoS One. 2021 Sep 28;16(9):e0256484. doi: 10.1371/journal.pone.0256484 (PMC8478174; doi:10.1371/journal.pone.0256484)
Supplement: S5 File — (ZIP) [file pone.0256484.s007.zip]

Archive with 16 entries (16 files):
- S5 File/Figure S1A C Coste.tif
- S5 File/Figure S1B C Coste.tif
- S5 File/Figure S1C C Coste.tif
- S5 File/Figure S1D C Coste.tif
- S5 File/Figure S1E C Coste.tif
- S5 File/Figure S1F C Coste.tif
- S5 File/Figure S1G C Coste.tif
- S5 File/Figure S1H C Coste.tif
- S5 File/Figure S1I C Coste.tif
- S5 File/Figure S1J C Coste.tif
- S5 File/Figure S1K C Coste.tif
- S5 File/Figure S1L C Coste.tif
- S5 File/Figure S1M C Coste.tif
- S5 File/Figure S1N C Coste.tif
- S5 File/Figure S1O C Coste.tif
- S5 File/Figure S1P C Coste.tif
